# Supplementary material for: Computational Evaluation of Redox Potentials of Metal Complexes for Aqueous Flow Batteries
Source: Chemphyschem. 2025 Apr 10;26(12):e202500046. doi: 10.1002/cphc.202500046 (PMC12188176; doi:10.1002/cphc.202500046)
Supplement: Supplementary file 1 — Supplementary Material [file CPHC-26-e202500046-s001.zip]

Archive with 2 entries (2 files):
- cphc.202500046-sup-0001-suppdata-S1.pdf
- Support-Information-Mehrenfar-et-al-20.3.2025.xlsx
