# Supplementary material for: Computational Evaluation of Redox Potentials of Metal Complexes for Aqueous Flow Batteries
Source: Chemphyschem. 2025 Apr 10;26(12):e202500046. doi: 10.1002/cphc.202500046 (PMC12188176; doi:10.1002/cphc.202500046)
Supplement: Supplementary file 1 — Supplementary Material [file CPHC-26-e202500046-s001.zip › Support-Information-Mehrenfar-et-al-20.3.2025.xlsx]

## Sheet: Redox potential
Absolute potentials vs SHE in water
Summary of the computed redox potentials at the PBE0/def-SVP/SMD level of theory. All potentials are stated in [V] vs. SHE in water and using the corection Gibbs free energy of main complexe.
Metal	Ligand	absolute redox potential	E_{abs}(SHE)=4.44V
Fe	BIP (R1,2=H)	5.56198	1.12198
Fe	BIP (R1,2=CH3)	5.36277	0.922771
Fe	BIP (R1,2=C(CH3)3)	5.00068	0.560677
Fe	BIP (R1,2=COOH)	5.95785	1.51785
Fe	BIP (R1,2=OCH3)	5.21927	0.779274
Fe	BIP (R1,2=COOCH3)	5.94512	1.50512
Fe	BIP (R1,2=OH)	5.2194	0.779395
Fe	BIP (R1,2=CF3)	6.14452	1.70452
Fe	BIP (R1,2=CN)	6.34157	1.90157
Fe	BIP (R1,2=COCH3)	5.93158	1.49158
Fe	BIP (R1,2=COH)	6.02827	1.58827
Fe	BIP (R1,2=OCOCH3)	5.66914	1.22914
Fe	BIP (R1,2=OCCH3)	5.18526	0.745265
Fe	TRP(R1,2=H)	5.46718	1.02718
Fe	TRP(R1,2=CH3)	5.27215	0.832146
Fe	TRP(R1,2=COOCH3)	5.84408	1.40408
Fe	TRP(R1,2=OCH3)	5.1345	0.694497
Fe	TRP(R1,2=OH)	5.1358	0.695795
Fe	TRP(R1,2=COOH)	5.94589	1.50589
Fe	TRP(R1,2=CCH3)	5.29841	0.858413
Fe	CAT(R1,2=H)	2.39068	-2.04932
Fe	CAT(R1,2=CH3)	2.38455	-2.05545
Fe	CAT(R1,2=CH2CH2NH2,H)	1.60891	-2.83109
Fe	CAT(R1,2=COOH,H)	2.67713	-1.76287
Fe	CAT(R1,2=CH3,H)	2.46677	-1.97323
Fe	CAT(R1,2=CH2OH,H)	2.9601	-1.4799
Fe	CAT(R1,2=C(CH3)3,H)	2.55404	-1.88596
Fe	Dihydroxynaphtalen	2.78214	-1.65786
Fe	Dihydroxynaphtalen(R=SO3H)	2.75077	-1.68923
Fe	PHEN(R1,2=H)	5.61812	1.17812
Fe	PHEN(R1,2=CH3)	5.39656	0.956561
Fe	PHEN(R1,2,3,4=CH3)	5.32361	0.883606
Fe	PHEN(R1,2=OH)	5.17644	0.736435
Fe	5,6-dihydro-PHEN(R1,2=H)	5.50512	1.06512
Fe	5,6-dihydro-PHEN(R1,2=CH3)	5.28573	0.845726
Fe	TEA	3.58173	-0.858266
Fe	DIPSO	4.70893	-0.99
Fe	PDTA	4.75862	0.318621
Ti	BIP (R1,2=H)	6.44407	2.00407
Ti	BIP (R1,2=CH3)	6.15274	1.71274
Ti	BIP (R1,2=C(CH3)3)	7.14121	1.5	corrected from 2,701, inconsistent spin
Ti	BIP (R1,2=COOH)	6.88381	2.44381
Ti	BIP (R1,2=OCH3)	5.84025	1.40025
Ti	BIP (R1,2=COOCH3)	6.94355	2.50355
Ti	BIP (R1,2=OH)	5.85304	1.41304
Ti	BIP (R1,2=CF3)	7.00458	2.56458
Ti	BIP (R1,2=CN)	7.07057	2.63057
Ti	BIP (R1,2=COCH3)	7.05786	2.61786
Ti	BIP (R1,2=COH)	6.95413	2.51413
Ti	BIP (R1,2=OCOCH3)	6.58789	2.14789
Ti	BIP (R1,2=OCCH3)	5.82185	1.38185
Ti	TRP(R1,2=H)	6.16185	1.72185
Ti	TRP(R1,2=CH3)	5.92035	1.48035
Ti	TRP(R1,2=COOCH3)	6.67896	2.23896
Ti	TRP(R1,2=OCH3)	5.65138	1.21138
Ti	TRP(R1,2=OH)	5.66364	1.22364
Ti	TRP(R1,2=COOH)	6.93621	2.49621
Ti	TRP(R1,2=CCH3)	5.95167	1.51167
Ti	CAT(R1,2=H)	2.57593	-1.86407
Ti	CAT(R1,2=CH3)	2.45593	-1.98407
Ti	CAT(R1,2=CH2CH2NH2,H)	2.568	-1.872
Ti	CAT(R1,2=COOH,H)	2.76085	-1.67915
Ti	CAT(R1,2=CH3,H)	2.53391	-1.90609
Ti	CAT(R1,2=CH2OH,H)	2.59139	-1.84861
Ti	CAT(R1,2=C(CH3)3,H)	2.55958	-1.88042
Ti	Dihydroxynaphtalen	2.83076	-1.60924
Ti	Dihydroxynaphtalen(R=SO3H)	2.79219	-1.64781
Ti	PHEN(R1,2=H)	6.49931	2.05931
Ti	PHEN(R1,2=CH3)	6.16222	1.72222
Ti	PHEN(R1,2,3,4=CH3)	6.09028	1.65028
Ti	PHEN(R1,2=OH)	5.80391	1.36391
Ti	5,6-dihydro-PHEN(R1,2=H)	6.38824	1.94824
Ti	5,6-dihydro-PHEN(R1,2=CH3)	6.07742	1.63742
Cu	BIP (R1,2=H)	3.65296	-0.787041
Cu	BIP (R1,2=CH3)	3.51174	-0.928259
Cu	BIP (R1,2=C(CH3)3)	3.53759	-0.902407
Cu	BIP (R1,2=COOH)	4.01125	-0.428748
Cu	BIP (R1,2=OCH3)	3.41422	-1.02578
Cu	BIP (R1,2=COOCH3)	4.04197	-0.398029
Cu	BIP (R1,2=OH)	3.42486	-1.01514
Cu	BIP (R1,2=CF3)	4.14401	-0.29599
Cu	BIP (R1,2=CN)	4.27792	-0.162081
Cu	BIP (R1,2=COCH3)	4.04309	-0.396911
Cu	BIP (R1,2=COH)	4.12563	-0.314369
Cu	BIP (R1,2=OCOCH3)	3.80232	-0.637684
Cu	BIP (R1,2=OCCH3)	3.41006	-1.02994
Cu	TRP(R1,2=H)	3.69238	-0.747622
Cu	TRP(R1,2=CH3)	3.55711	-0.882886
Cu	TRP(R1,2=COOCH3)	4.03248	-0.407516
Cu	TRP(R1,2=OCH3)	3.4743	-0.965701
Cu	TRP(R1,2=OH)	3.46697	-0.973026
Cu	TRP(R1,2=COOH)	4.15606	-0.28394
Cu	TRP(R1,2=CCH3)	3.54768	-0.892316
Cu	CAT(R1,2=H)
Cu	CAT(R1,2=CH3)
Cu	CAT(R1,2=CH2CH2NH2,H)	0.800581	-3.63942
Cu	CAT(R1,2=COOH,H)
Cu	CAT(R1,2=CH3,H)
Cu	CAT(R1,2=CH2OH,H)
Cu	CAT(R1,2=C(CH3)3,H)
Cu	Dihydroxynaphtalen
Cu	Dihydroxynaphtalen(R=SO3H)	1.55654	-2.88346
Cu	PHEN(R1,2=H)	3.6571	-0.782901
Cu	PHEN(R1,2=CH3)	3.49357	-0.946435
Cu	PHEN(R1,2,3,4=CH3)	3.36595	-1.07405
Cu	PHEN(R1,2=OH)	3.37606	-1.06394
Cu	5,6-dihydro-PHEN(R1,2=H)	3.615	-0.825003
Cu	5,6-dihydro-PHEN(R1,2=CH3)	3.46261	-0.977392
Ni	BIP (R1,2=H)	7.08741	2.64741
Ni	BIP (R1,2=CH3)	6.9978	2.5578
Ni	BIP (R1,2=C(CH3)3)	6.14384	2.49	corrected from 1,704, inconsistent spin
Ni	BIP (R1,2=COOH)	6.57275	2.13275
Ni	BIP (R1,2=OCH3)	7.09249	2.65249
Ni	BIP (R1,2=COOCH3)	7.65983	3.21983
Ni	BIP (R1,2=OH)	7.01938	2.57938
Ni	BIP (R1,2=CF3)	8.27292	3.83292
Ni	BIP (R1,2=CN)	7.67716	3.23716
Ni	BIP (R1,2=COCH3)	7.84921	3.40921
Ni	BIP (R1,2=COH)	7.92109	3.48109
Ni	BIP (R1,2=OCOCH3)	7.31605	2.87605
Ni	BIP (R1,2=OCCH3)	6.96958	2.52958
Ni	TRP(R1,2=H)	6.93505	2.49505
Ni	TRP(R1,2=CH3)	6.85586	2.41586
Ni	TRP(R1,2=COOCH3)	3.4115	-1.0285
Ni	TRP(R1,2=OCH3)	6.92034	2.48034
Ni	TRP(R1,2=OH)	6.92353	2.48353
Ni	TRP(R1,2=COOH)	5.78525	1.34525
Ni	TRP(R1,2=CCH3)	6.86056	2.42056
Ni	CAT(R1,2=H)	3.30927	-1.13073
Ni	CAT(R1,2=CH3)	3.09081	-1.34919
Ni	CAT(R1,2=CH2CH2NH2,H)	3.60432	-0.835683
Ni	CAT(R1,2=COOH,H)	3.63032	-0.80968
Ni	CAT(R1,2=CH3,H)	3.24841	-1.19159
Ni	CAT(R1,2=CH2OH,H)	3.35915	-1.08085
Ni	CAT(R1,2=C(CH3)3,H)	3.28667	-1.15333
Ni	Dihydroxynaphtalen	3.90214	-0.537863
Ni	Dihydroxynaphtalen(R=SO3H)	4.03708	-0.402917
Ni	PHEN(R1,2=H)	6.77928	2.33928
Ni	PHEN(R1,2=CH3)	6.61837	2.17837
Ni	PHEN(R1,2,3,4=CH3)	6.55419	2.11419
Ni	PHEN(R1,2=OH)	6.35142	1.91142
Ni	5,6-dihydro-PHEN(R1,2=H)	6.71767	2.27767
Ni	5,6-dihydro-PHEN(R1,2=CH3)	6.62337	2.18337
Mn	BIP (R1,2=H)	5.76191	1.32191
Mn	BIP (R1,2=CH3)	5.59032	1.15032
Mn	BIP (R1,2=C(CH3)3)	5.73442	1.29442
Mn	BIP (R1,2=COOH)	5.46208	1.02208
Mn	BIP (R1,2=OCH3)	5.49399	1.05399
Mn	BIP (R1,2=COOCH3)	6.12571	1.68571
Mn	BIP (R1,2=OH)	5.87406	1.43406
Mn	BIP (R1,2=CF3)	6.31732	1.87732
Mn	BIP (R1,2=CN)	6.40221	1.96221
Mn	BIP (R1,2=COCH3)	6.13256	1.69256
Mn	BIP (R1,2=COH)	6.20114	1.76114
Mn	BIP (R1,2=OCOCH3)	5.97891	1.53891
Mn	BIP (R1,2=OCCH3)	5.4482	1.0082
Mn	TRP(R1,2=H)	5.76746	1.32746
Mn	TRP(R1,2=CH3)	5.5629	1.1229
Mn	TRP(R1,2=COOCH3)	6.1732	1.7332
Mn	TRP(R1,2=OCH3)	5.46941	1.02941
Mn	TRP(R1,2=OH)	5.47709	1.03709
Mn	TRP(R1,2=COOH)	6.40182	1.96182
Mn	TRP(R1,2=CCH3)	5.45261	1.01261
Mn	CAT(R1,2=H)	2.99559	-1.44441
Mn	CAT(R1,2=CH3)	2.72242	-1.71758
Mn	CAT(R1,2=CH2CH2NH2,H)	2.9346	-1.5054
Mn	CAT(R1,2=COOH,H)	3.07081	-1.36919
Mn	CAT(R1,2=CH3,H)	2.78922	-1.65078
Mn	CAT(R1,2=CH2OH,H)	2.92864	-1.51136
Mn	CAT(R1,2=C(CH3)3,H)	2.80782	-1.63218
Mn	Dihydroxynaphtalen	3.25199	-1.18801
Mn	Dihydroxynaphtalen(R=SO3H)	2.92792	-1.51208
Mn	PHEN(R1,2=H)	5.79978	1.35978
Mn	PHEN(R1,2=CH3)	5.58141	1.14141
Mn	PHEN(R1,2,3,4=CH3)	5.52635	1.08635
Mn	PHEN(R1,2=OH)	5.24277	0.802766
Mn	5,6-dihydro-PHEN(R1,2=H)	5.68709	1.24709
Mn	5,6-dihydro-PHEN(R1,2=CH3)	5.51499	1.07499
Fe	EDTA	4.57574	0.135735
Fe	Me6TREN	6.33623	1.89623
Fe	Cyanide	3.28157	-1.15843
Ti	EDTA	4.80189	0.361885
Ti	Me6TREN	7.42254	2.98254
Ti	TEA	3.50827	-0.931732
Cu	EDTA	2.17117	-2.26883
Cu	Me6TREN	4.60391	0.163912
Cu	TEA	2.4049	-2.0351
Ni	EDTA	5.5816	1.1416
Ni	Me6TREN	7.08142	2.64142
Ni	TEA	4.17975	-0.260252
Mn	EDTA	4.83144	0.391441
Mn	Me6TREN	6.72548	2.28548
Mn	TEA	4.0662	-0.373804

## Sheet: Solublity
Solublity values vs kJ/mol
Summary of the computed solublity at the PBE0/def-SVP/SMD level of theory. All energies are stated in kJ/mol in water.
Metal	Ligand		Complex Solublity			Complex species	Solublity
Fe3+	BIP (R1,2=H)		-1132.49			BIP (R1,2=H)	-42.9688
Fe3+	BIP (R1,2=CH3)		-1043.52			BIP (R1,2=CH3)	-37.6236
Fe3+	BIP (R1,2=C(CH3)3)		-972.96			BIP (R1,2=C(CH3)3)	-34.3476
Fe3+	BIP (R1,2=COOH)		-1289.54			BIP (R1,2=COOH)	-77.6115
Fe3+	BIP (R1,2=OCH3)		-1005.18			BIP (R1,2=OCH3)	-55.7902
Fe3+	BIP (R1,2=COOCH3)		-1150.32			BIP (R1,2=COOCH3)	-50.1798
Fe3+	BIP (R1,2=OH)		-1189.05			BIP (R1,2=OH)	-88.6734
Fe3+	BIP (R1,2=CF3)		-1257.31			BIP (R1,2=CF3)	-20.3862
Fe3+	BIP (R1,2=CN)		-1505.58			BIP (R1,2=CN)	-50.5608
Fe3+	BIP (R1,2=COCH3)		-1270.23			BIP (R1,2=COCH3)	-42.2604
Fe3+	BIP (R1,2=COH)		-1338.85			BIP (R1,2=COH)	-63.9104
Fe3+	BIP (R1,2=OCOCH3)		-997.567			BIP (R1,2=OCOCH3)	-54.8612
Fe3+	BIP (R1,2=OCCH3)		-893.201			BIP (R1,2=OCCH3)	-50.7875
Fe3+	TRP(R1,2=H)		-1139.74			TRP(R1,2=H)	-75.9035
Fe3+	TRP(R1,2=CH3)		-1051.42			TRP(R1,2=CH3)	-78.8231
Fe3+	TRP(R1,2=COOCH3)		-1147.27			TRP(R1,2=COOCH3)	-81.4712
Fe3+	TRP(R1,2=OCH3)		-1011.49			TRP(R1,2=OCH3)	-94.9144
Fe3+	TRP(R1,2=OH)		-1181.15			TRP(R1,2=OH)	-145.492
Fe3+	TRP(R1,2=COOH)		-1447.09			TRP(R1,2=COOH)	-143.509
Fe3+	TRP(R1,2=CCH3)		-978.012			TRP(R1,2=CCH3)	-27.9176
Fe3+	CAT(R1,2=H)		-1554.12			CAT(R1,2=H)	-30.7483
Fe3+	CAT(R1,2=CH3)		-1589.67			CAT(R1,2=H)-2H	-966.725
Fe3+	CAT(R1,2=CH2CH2NH2,H)		-1601.25			CAT(R1,2=CH3)	-28.9193
Fe3+	CAT(R1,2=COOH,H)		-1401.75			CAT(R1,2=CH3)-2H	-962.776
Fe3+	CAT(R1,2=CH3,H)		-1554.45			CAT(R1,2=CH2CH2NH2,H)	-48.6482
Fe3+	CAT(R1,2=CH2OH,H)		-1560.48			CAT(R1,2=CH2CH2NH2,H)-2H	-977.295
Fe3+	CAT(R1,2=C(CH3)3,H)		-1529.8			CAT(R1,2=COOH,H)	-60.2275
Fe3+	Dihydroxynaphtalen		-1412.49			CAT(R1,2=COOH,H)-2H	-890.297
Fe3+	Dihydroxynaphtalen(R=SO3H)		-1239.92			CAT(R1,2=CH3,H)	-28.9961
Fe3+	PHEN(R1,2=H)		-1103.05			CAT(R1,2=CH3,H)-2H	-964.331
Fe3+	PHEN(R1,2=CH3)		-1022.91			CAT(R1,2=CH2OH,H)	-57.6845
Fe3+	PHEN(R1,2,3,4=CH3)		-971.202			CAT(R1,2=CH2OH,H)-2H	-924.337
Fe3+	PHEN(R1,2=OH)		-1137.25			CAT(R1,2=C(CH3)3,H)	-26.099
Fe3+	5,6-dihydro-PHEN(R1,2=H)		-1085.8			CAT(R1,2=C(CH3)3,H)-2H	-948.975
Fe3+	5,6-dihydro-PHEN(R1,2=CH3)		-1011.5			Dihydroxynaphtalen	-37.5521
Fe3+	EDTA		-334.569			Dihydroxynaphtalen-2H	-879.584
Fe3+	TEA		-68.5695			Dihydroxynaphtalen(R=SO3H)	-86.0416
Fe3+	DIPSO		-116.83			Dihydroxynaphtalen(R=SO3H)-2H	-779.495
Fe3+	PDTA		-348.082			PHEN(R1,2=H)	-45.6333
Fe3+	Me6TREN		-1500.04			PHEN(R1,2=CH3)	-47.9715
Ti4	BIP (R1,2=H)		-2050.77			PHEN(R1,2,3,4=CH3)	-48.9225
Ti4	BIP (R1,2=CH3)		-1905.23			PHEN(R1,2=OH)	-89.8688
Ti4	BIP (R1,2=C(CH3)3)		-2196.51			5,6-dihydro-PHEN(R1,2=H)	-46.5996
Ti4	BIP (R1,2=COOH)		-2181.59			5,6-dihydro-PHEN(R1,2=CH3)	-51.3711
Ti4	BIP (R1,2=OCH3)		-1811.47			EDTA	-2402.24
Ti4	BIP (R1,2=COOCH3)		-2003.75			TEA	-69.0082
Ti4	BIP (R1,2=OH)		-2044.88			DIPSO	7.90776
Ti4	BIP (R1,2=CF3)		-2213.61			PDTA	7.90776
Ti4	BIP (R1,2=CN)		-2513.32			Me6TREN	-29.4238
Ti4	BIP (R1,2=COCH3)		-2131.6			Fe3+	-1812.41
Ti4	BIP (R1,2=COH)		-2261.91			Ti4+	-3274.21
Ti4	BIP (R1,2=OCOCH3)		-1745.75			Cu2+	-827.264
Ti4	BIP (R1,2=OCCH3)		-1632.33			Ni3+	-1884.29
Ti4	TRP(R1,2=H)		-2064.19			Mn3+	-1827.19
Ti4	TRP(R1,2=CH3)		-1915.89			Fe2+	-795.398
Ti4	TRP(R1,2=COOCH3)		-2009.14			Ti3+	-1812.41
Ti4	TRP(R1,2=OCH3)		-1822.52			Cu1+	-250.667
Ti4	TRP(R1,2=OH)		-2039.28			Ni2+	-810.168
Ti4	TRP(R1,2=COOH)		-2331.25			Mn2+	-786.059
Ti4	TRP(R1,2=CCH3)		-1808.08			H20	-30.1459
Ti4	CAT(R1,2=H)		-745.851			H3O+	-381.237
Ti4	CAT(R1,2=CH3)		-778.095
Ti4	CAT(R1,2=CH2CH2NH2,H)		-804.43
Ti4	CAT(R1,2=COOH,H)		-689.009
Ti4	CAT(R1,2=CH3,H)		-754.861
Ti4	CAT(R1,2=CH2OH,H)		-840.006
Ti4	CAT(R1,2=C(CH3)3,H)		-738.946
Ti4	Dihydroxynaphtalen		-686.901
Ti4	Dihydroxynaphtalen(R=SO3H)		-653.556
Ti4	PHEN(R1,2=H)		-1990.43
Ti4	PHEN(R1,2=CH3)		-1860.71
Ti4	PHEN(R1,2,3,4=CH3)		-1778.11
Ti4	PHEN(R1,2=OH)		-984.158
Ti4	5,6-dihydro-PHEN(R1,2=H)		-1974.52
Ti4	5,6-dihydro-PHEN(R1,2=CH3)		-1850.29
Ti4	EDTA		-199.82
Ti4	Me6TREN		-2647.93
Ti4	TEA		-282.7
Cu2	BIP (R1,2=H)		-486.115
Cu2	BIP (R1,2=CH3)		-435.13
Cu2	BIP (R1,2=C(CH3)3)		-388.534
Cu2	BIP (R1,2=COOH)		-648.287
Cu2	BIP (R1,2=OCH3)		-435.622
Cu2	BIP (R1,2=COOCH3)		-529.698
Cu2	BIP (R1,2=OH)		-582.432
Cu2	BIP (R1,2=CF3)		-569.392
Cu2	BIP (R1,2=CN)		-781.727
Cu2	BIP (R1,2=COCH3)		-622.166
Cu2	BIP (R1,2=COH)		-660.826
Cu2	BIP (R1,2=OCOCH3)		-450.93
Cu2	BIP (R1,2=OCCH3)		-363.963
Cu2	TRP(R1,2=H)		-494.621
Cu2	TRP(R1,2=CH3)		-446.103
Cu2	TRP(R1,2=COOCH3)		-527.041
Cu2	TRP(R1,2=OCH3)		-442.922
Cu2	TRP(R1,2=OH)		-579.502
Cu2	TRP(R1,2=COOH)		-772.412
Cu2	TRP(R1,2=CCH3)		-396.49
Cu2	CAT(R1,2=CH2CH2NH2,H)		-2675.62
Cu2	Dihydroxynaphtalen(R=SO3H)		-2036.02
Cu2	PHEN(R1,2=H)		-475.306
Cu2	PHEN(R1,2=CH3)		-432.437
Cu2	PHEN(R1,2,3,4=CH3)		-403.434
Cu2	PHEN(R1,2=OH)		-552.496
Cu2	5,6-dihydro-PHEN(R1,2=H)		-463.027
Cu2	5,6-dihydro-PHEN(R1,2=CH3)		-423.695
Cu2	EDTA		-775.158
Cu2	Me6TREN		-659.753
Cu2	tea		-278.132
Ni3	BIP (R1,2=H)		-1138.33
Ni3	BIP (R1,2=CH3)		-1056.69
Ni3	BIP (R1,2=C(CH3)3)		-954.761
Ni3	BIP (R1,2=COOH)		-1299.74
Ni3	BIP (R1,2=OCH3)		-997.133
Ni3	BIP (R1,2=COOCH3)		-1159.51
Ni3	BIP (R1,2=OH)		-1193.84
Ni3	BIP (R1,2=CF3)		-1236.02
Ni3	BIP (R1,2=CN)		-1536.71
Ni3	BIP (R1,2=COCH3)		-1101.37
Ni3	BIP (R1,2=COH)		-1186.41
Ni3	BIP (R1,2=OCOCH3)		-1029.52
Ni3	BIP (R1,2=OCCH3)		-894.123
Ni3	TRP(R1,2=H)		-1141.05
Ni3	TRP(R1,2=CH3)		-1054.74
Ni3	TRP(R1,2=COOCH3)		-1159.23
Ni3	TRP(R1,2=OCH3)		-1014.54
Ni3	TRP(R1,2=OH)		-1184.87
Ni3	TRP(R1,2=COOH)		-1468.93
Ni3	TRP(R1,2=CCH3)		-985.843
Ni3	CAT(R1,2=H)		-1616.12
Ni3	CAT(R1,2=CH3)		-1699.74
Ni3	CAT(R1,2=CH2CH2NH2,H)		-1272.52
Ni3	CAT(R1,2=COOH,H)		-1455.72
Ni3	CAT(R1,2=CH3,H)		-1662.97
Ni3	CAT(R1,2=CH2OH,H)		-1615.56
Ni3	CAT(R1,2=C(CH3)3,H)		-1614.41
Ni3	Dihydroxynaphtalen		-1288.45
Ni3	Dihydroxynaphtalen(R=SO3H)		-1288.45
Ni3	PHEN(R1,2=H)		-1137.67
Ni3	PHEN(R1,2=CH3)		-1056.08
Ni3	PHEN(R1,2,3,4=CH3)		-1004.17
Ni3	PHEN(R1,2=OH)		-1163.59
Ni3	5,6-dihydro-PHEN(R1,2=H)		-1091.5
Ni3	5,6-dihydro-PHEN(R1,2=CH3)		-1023.59
Ni3	EDTA		-329.444
Ni3	Me6TREN		-1487.28
Ni3	tea		-74.9756
Mn3	BIP (R1,2=H)		-1135.72
Mn3	BIP (R1,2=CH3)		-1046.48
Mn3	BIP (R1,2=C(CH3)3)		-957.85
Mn3	BIP (R1,2=COOH)		-1288.56
Mn3	BIP (R1,2=OCH3)		-1008.51
Mn3	BIP (R1,2=COOCH3)		-1184.18
Mn3	BIP (R1,2=OH)		-1148.56
Mn3	BIP (R1,2=CF3)		-1263.93
Mn3	BIP (R1,2=CN)		-1530.56
Mn3	BIP (R1,2=COCH3)		-1264.22
Mn3	BIP (R1,2=COH)		-1336.36
Mn3	BIP (R1,2=OCOCH3)		-1000.49
Mn3	BIP (R1,2=OCCH3)		-895.73
Mn3	TRP(R1,2=H)		-1143.15
Mn3	TRP(R1,2=CH3)		-1053.3
Mn3	TRP(R1,2=COOCH3)		-1137.16
Mn3	TRP(R1,2=OCH3)		-1013.8
Mn3	TRP(R1,2=OH)		-1183.36
Mn3	TRP(R1,2=COOH)		-1418.28
Mn3	TRP(R1,2=CCH3)		-978.391
Mn3	CAT(R1,2=H)		-1550.61
Mn3	CAT(R1,2=CH3)		-1603.01
Mn3	CAT(R1,2=CH2CH2NH2,H)		-1616.75
Mn3	CAT(R1,2=COOH,H)		-1407.08
Mn3	CAT(R1,2=CH3,H)		-1578.66
Mn3	CAT(R1,2=CH2OH,H)		-1538.57
Mn3	CAT(R1,2=C(CH3)3,H)		-1553.57
Mn3	Dihydroxynaphtalen		-1420.05
Mn3	Dihydroxynaphtalen(R=SO3H)		-1243.53
Mn3	PHEN(R1,2=H)		-1105.53
Mn3	PHEN(R1,2=CH3)		-1026.12
Mn3	PHEN(R1,2,3,4=CH3)		-973.906
Mn3	PHEN(R1,2=OH)		-1254.48
Mn3	5,6-dihydro-PHEN(R1,2=H)		-1089.51
Mn3	5,6-dihydro-PHEN(R1,2=CH3)		-1014.99
Mn3	EDTA		-355.83
Mn3	Me6TREN		-1502.92
Mn3	tea		-63.6682
Fe2	BIP (R1,2=H)		-484.968
Fe2	BIP (R1,2=CH3)		-435.024
Fe2	BIP (R1,2=C(CH3)3)		-362.873
Fe2	BIP (R1,2=COOH)		-649.719
Fe2	BIP (R1,2=OCH3)		-435.555
Fe2	BIP (R1,2=COOCH3)		-531.313
Fe2	BIP (R1,2=OH)		-582.219
Fe2	BIP (R1,2=CF3)		-569.809
Fe2	BIP (R1,2=CN)		-782.821
Fe2	BIP (R1,2=COCH3)		-624.617
Fe2	BIP (R1,2=COH)		-663.187
Fe2	BIP (R1,2=OCOCH3)		-444.031
Fe2	BIP (R1,2=OCCH3)		-370.619
Fe2	TRP(R1,2=H)		-493.045
Fe2	TRP(R1,2=CH3)		-443.877
Fe2	TRP(R1,2=COOCH3)		-530.659
Fe2	TRP(R1,2=OCH3)		-442.396
Fe2	TRP(R1,2=OH)		-578.374
Fe2	TRP(R1,2=COOH)		-776.094
Fe2	TRP(R1,2=CCH3)		-395.714
Fe2	CAT(R1,2=H)		-2639.9
Fe2	CAT(R1,2=CH3)		-2695.13
Fe2	CAT(R1,2=CH2CH2NH2,H)		-2734.35
Fe2	CAT(R1,2=COOH,H)		-2390.36
Fe2	CAT(R1,2=CH3,H)		-2658.16
Fe2	CAT(R1,2=CH2OH,H)		-2717.9
Fe2	CAT(R1,2=C(CH3)3,H)		-2649.8
Fe2	Dihydroxynaphtalen		-2403.66
Fe2	Dihydroxynaphtalen(R=SO3H)		-2066.33
Fe2	PHEN(R1,2=H)		-475.22
Fe2	PHEN(R1,2=CH3)		-432.311
Fe2	PHEN(R1,2,3,4=CH3)		-402.464
Fe2	PHEN(R1,2=OH)		-551.884
Fe2	5,6-dihydro-PHEN(R1,2=H)		-462.298
Fe2	5,6-dihydro-PHEN(R1,2=CH3)		-422.849
Fe2	EDTA		-752.049
Fe2	TEA		-283.838
Fe2	DIPSO		-295.662
Fe2	PDTA		-764.136
Fe2	Me6TREN		-660.548
Ti3	BIP (R1,2=H)		-1132.02
Ti3	BIP (R1,2=CH3)		-1043.01
Ti3	BIP (R1,2=C(CH3)3)		-1296.66
Ti3	BIP (R1,2=COOH)		-1288.96
Ti3	BIP (R1,2=OCH3)		-1004.9
Ti3	BIP (R1,2=COOCH3)		-1148.3
Ti3	BIP (R1,2=OH)		-1188.17
Ti3	BIP (R1,2=CF3)		-1261.84
Ti3	BIP (R1,2=CN)		-1525.59
Ti3	BIP (R1,2=COCH3)		-1263.59
Ti3	BIP (R1,2=COH)		-1334.25
Ti3	BIP (R1,2=OCOCH3)		-997.001
Ti3	BIP (R1,2=OCCH3)		-892.927
Ti3	TRP(R1,2=H)		-1141.28
Ti3	TRP(R1,2=CH3)		-1052.62
Ti3	TRP(R1,2=COOCH3)		-1151.5
Ti3	TRP(R1,2=OCH3)		-1012.65
Ti3	TRP(R1,2=OH)		-1183.31
Ti3	TRP(R1,2=COOH)		-1443.59
Ti3	TRP(R1,2=CCH3)		-978.916
Ti3	CAT(R1,2=H)		126.131
Ti3	CAT(R1,2=CH3)		126.131
Ti3	CAT(R1,2=CH2CH2NH2,H)		126.131
Ti3	CAT(R1,2=COOH,H)		126.131
Ti3	CAT(R1,2=CH3,H)		126.131
Ti3	CAT(R1,2=CH2OH,H)		126.131
Ti3	CAT(R1,2=C(CH3)3,H)		126.131
Ti3	Dihydroxynaphtalen		-1436.43
Ti3	Dihydroxynaphtalen(R=SO3H)		-1272.55
Ti3	PHEN(R1,2=H)		-1104.3
Ti3	PHEN(R1,2=CH3)		-1024.2
Ti3	PHEN(R1,2,3,4=CH3)		-971.44
Ti3	PHEN(R1,2=OH)		-1137.3
Ti3	5,6-dihydro-PHEN(R1,2=H)		-1086.78
Ti3	5,6-dihydro-PHEN(R1,2=CH3)		-1012
Ti3	EDTA		-341.086
Ti3	Me6TREN		-1522.27
Ti3	TEA		-89.9098
Cu1	BIP (R1,2=H)		-109.625
Cu1	BIP (R1,2=CH3)		-88.8609
Cu1	BIP (R1,2=C(CH3)3)		-57.4917
Cu1	BIP (R1,2=COOH)		-260.829
Cu1	BIP (R1,2=OCH3)		-112.858
Cu1	BIP (R1,2=COOCH3)		-167.563
Cu1	BIP (R1,2=OH)		-230.517
Cu1	BIP (R1,2=CF3)		-135.304
Cu1	BIP (R1,2=CN)		-290.386
Cu1	BIP (R1,2=COCH3)		-238.123
Cu1	BIP (R1,2=COH)		-246.491
Cu1	BIP (R1,2=OCOCH3)		-131.996
Cu1	BIP (R1,2=OCCH3)		-79.5364
Cu1	TRP(R1,2=H)		-123.686
Cu1	TRP(R1,2=CH3)		-103.531
Cu1	TRP(R1,2=COOCH3)		-165.485
Cu1	TRP(R1,2=OCH3)		-126.489
Cu1	TRP(R1,2=OH)		-237.564
Cu1	TRP(R1,2=COOH)		-364.633
Cu1	TRP(R1,2=CCH3)		-67.646
Cu1	CAT(R1,2=CH3)		-3173.94
Cu1	CAT(R1,2=CH2CH2NH2,H)		-4133.36
Cu1	PHEN(R1,2=H)		-114.638
Cu1	PHEN(R1,2=CH3)		-98.8094
Cu1	PHEN(R1,2,3,4=CH3)		-79.8482
Cu1	PHEN(R1,2=OH)		-222.604
Cu1	5,6-dihydro-PHEN(R1,2=H)		-105.175
Cu1	5,6-dihydro-PHEN(R1,2=CH3)		-92.1626
Cu1	EDTA		-803.502
Cu1	Me6TREN		-143.309
Cu1	tea		-942.414
Ni2	BIP (R1,2=H)		-487.853
Ni2	BIP (R1,2=CH3)		-437.576
Ni2	BIP (R1,2=C(CH3)3)		-359.643
Ni2	BIP (R1,2=COOH)		-651.018
Ni2	BIP (R1,2=OCH3)		-437.484
Ni2	BIP (R1,2=COOCH3)		-531.976
Ni2	BIP (R1,2=OH)		-585.237
Ni2	BIP (R1,2=CF3)		-572.562
Ni2	BIP (R1,2=CN)		-786.043
Ni2	BIP (R1,2=COCH3)		-459.961
Ni2	BIP (R1,2=COH)		-513.951
Ni2	BIP (R1,2=OCOCH3)		-452.083
Ni2	BIP (R1,2=OCCH3)		-372.205
Ni2	TRP(R1,2=H)		-496.241
Ni2	TRP(R1,2=CH3)		-445.639
Ni2	TRP(R1,2=COOCH3)		-158.909
Ni2	TRP(R1,2=OCH3)		-444.825
Ni2	TRP(R1,2=OH)		-580.94
Ni2	TRP(R1,2=COOH)		-597.934
Ni2	TRP(R1,2=CCH3)		-398.044
Ni2	CAT(R1,2=H)		-2661.66
Ni2	CAT(R1,2=CH3)		-2696.41
Ni2	CAT(R1,2=CH2CH2NH2,H)		-2705.46
Ni2	CAT(R1,2=COOH,H)		-2390.51
Ni2	CAT(R1,2=CH3,H)		-2667.82
Ni2	CAT(R1,2=CH2OH,H)		-2522.03
Ni2	CAT(R1,2=C(CH3)3,H)		-2635.57
Ni2	Dihydroxynaphtalen		-2409.76
Ni2	Dihydroxynaphtalen(R=SO3H)		-2055.37
Ni2	PHEN(R1,2=H)		-477.396
Ni2	PHEN(R1,2=CH3)		-432.952
Ni2	PHEN(R1,2,3,4=CH3)		-405.259
Ni2	PHEN(R1,2=OH)		-553.677
Ni2	5,6-dihydro-PHEN(R1,2=H)		-465.124
Ni2	5,6-dihydro-PHEN(R1,2=CH3)		-423.307
Ni2	EDTA		-775.825
Ni2	Me6TREN		-661.668
Ni2	tea		-300.348
Mn2	BIP (R1,2=H)		-481.692
Mn2	BIP (R1,2=CH3)		-432.695
Mn2	BIP (R1,2=C(CH3)3)		-385.146
Mn2	BIP (R1,2=COOH)		-571.72
Mn2	BIP (R1,2=OCH3)		-433.739
Mn2	BIP (R1,2=COOCH3)		-476.797
Mn2	BIP (R1,2=OH)		-579.443
Mn2	BIP (R1,2=CF3)		-568.024
Mn2	BIP (R1,2=CN)		-780.87
Mn2	BIP (R1,2=COCH3)		-622.518
Mn2	BIP (R1,2=COH)		-659.883
Mn2	BIP (R1,2=OCOCH3)		-449.162
Mn2	BIP (R1,2=OCCH3)		-369.233
Mn2	TRP(R1,2=H)		-491.024
Mn2	TRP(R1,2=CH3)		-441.559
Mn2	TRP(R1,2=COOCH3)		-527.801
Mn2	TRP(R1,2=OCH3)		-440.877
Mn2	TRP(R1,2=OH)		-577.023
Mn2	TRP(R1,2=COOH)		-774.621
Mn2	TRP(R1,2=CCH3)		-380.703
Mn2	CAT(R1,2=H)		-2601.6
Mn2	CAT(R1,2=CH3)		-2623.17
Mn2	CAT(R1,2=CH2CH2NH2,H)		-2713.84
Mn2	CAT(R1,2=COOH,H)		-2335.14
Mn2	CAT(R1,2=CH3,H)		-2597.71
Mn2	CAT(R1,2=CH2OH,H)		-2460.42
Mn2	CAT(R1,2=C(CH3)3,H)		-2567.3
Mn2	Dihydroxynaphtalen		-2353.02
Mn2	Dihydroxynaphtalen(R=SO3H)		-1952.81
Mn2	PHEN(R1,2=H)		-474.12
Mn2	PHEN(R1,2=CH3)		-430.221
Mn2	PHEN(R1,2,3,4=CH3)		-403.302
Mn2	PHEN(R1,2=OH)		-609.786
Mn2	5,6-dihydro-PHEN(R1,2=H)		-459.622
Mn2	5,6-dihydro-PHEN(R1,2=CH3)		-420.515
Mn2	EDTA		-750.86
Mn2	Me6TREN		-661.882
Mn2	tea		-280.047
